# Supplementary material for: A Carrier Female Manifesting an Unusual X-Linked Retinoschisis Phenotype Associated with the Pathogenic Variant c.266delA, p.(Tyr89LeufsTer37) in RS1, and Skewed X-Inactivation
Source: Genes (Basel). 2023 May 29;14(6):1193. doi: 10.3390/genes14061193 (PMC10298380; doi:10.3390/genes14061193)
Supplement: Supplementary file 1 [file genes-14-01193-s001.zip]

Archive with 1 entries (1 files):
- genes-2382826-supplementary.pdf
